# Supplementary material for: Prophylactic efficacy of an intranasal spray with 2 synergetic antibodies neutralizing Omicron
Source: JCI Insight. 2024 Apr 8;9(7):e171034. doi: 10.1172/jci.insight.171034 (PMC11128199; doi:10.1172/jci.insight.171034)
Supplement: Supporting data values [file jciinsight-9-171034-s238.xls]

## Sheet: Figure 1A
SARS-CoV-2
Ab Concentration (ng/mL)	58G6			Ab Concentration (ng/mL)	55A8			Ab Concentration (ng/mL)	55A8+58G6
5000	99.9935	99.9912		5000	99.5576	99.4708		5000	99.9889	99.9967
1666.7	99.9916	99.9914		1666.7	99.6067	99.6201		1666.7	99.9962	99.9939
555.6	99.9698	99.9631		555.6	98.4947	98.2439		555.6	99.9809	99.9922
185.2	99.2259	99.4885		185.2	86.4655	89.0355		185.2	98.5968	97.374
61.7	81.6864	83.3199		61.7	25.0467	62.2589		61.7	74.2906	62.9745
20.6	56.2228	60.7032		20.6	-23.9888	-1.43124		20.6	35.781	62.01
2.1	-26.6646	-24.4555		2.1	-10.2987	-0.40448		2.1	1.21344	13.6279
0.21	15.0591	35.9676		0.21	-1.49347	-1.3379		0.21		28.3759
Omicron BA.1
Ab Concentration (ng/mL)	58G6		Ab Concentration (ng/mL)	55A8			Ab Concentration (ng/mL)	55A8+58G6
6250	99.3		1000	99.3	99.4		250	99.9	99.8
3125	98		500	99.4	99.5		83.3	99.6	99.4
1563	94.5		166.7	98	98.1		27.8	92.3	87.3
520.8	79.1		55.6	83.6	85.7		9.26	48.7	44.9
173.6	43.9		18.5	44.1	42.1		3.09	20.9	16.7
57.87	15.2		6.17	15.8	9.9		1.03	10	2.7
			2.06	8.8	4.3		0.34	7.9	7.3
			0.69	3.6	2.9
			0.23	8.7	3.5
Omicron BA.1.1
Ab Concentration (ng/mL)	58G6			Ab Concentration (ng/mL)	55A8			Ab Concentration (ng/mL)	55A8+58G6
5000	98.2278	98.4523		5000	96.8523	95.8692		5000	99.9706	99.9797
1666.67	97.9929	97.4605		1666.67	92.5812	88.0994		1666.67	99.881	99.7052
555.56	94.632	97.0151		555.56	86.9935	74.1668		555.56	99.4563	99.6188
185.19	86.5089	92.3267		185.19	68.1331	61.7186		185.19	97.9394	97.1538
61.73	56.3846	76.2674		61.73	42.4188	31.9762		61.73	85.6884	85.1356
6.17	9.34911	17.3605		6.17	3.96104	-2.28788		6.17	15.7875	15.1677
0.62	7.75148	12.3953		0.62	8.6526	9.22356
Omicron BA.2
Ab Concentration (ng/mL)	58G6			Ab Concentration (ng/mL)	55A8			Ab Concentration (ng/mL)	55A8+58G6
6250	96	95.9		1000	99.3	98.3		250	100	99.9
3125	93.5	96.9		500	98.3	92.4		83.3	98	100
1563	87.3	86.8		166.7	96.8	97.6		27.8	91	83.4
520.8	75.2	55.7		55.6	70.9	86.8		9.26	62.4	50.4
173.6	34	34.5		18.5	40.7	45.6		3.09	18.5	2.2
57.87	9	29.3		6.17	24.7	35.7		1.03	22	11.6
19.29	13.3	11.8		2.06	-10.1	14.2
				0.69	8.2	24.3
Omicron BA.2.12.1
Ab Concentration (ng/mL)	58G6		Ab Concentration (ng/mL)	55A8		Ab Concentration (ng/mL)	55A8+58G6
6250	99.9082		1000	98.3261		1000	99.992
3125	98.6821		500	94.4248		500	99.9931
1563	95.4009		166.7	83.3415		250	95.3935
521	86.0266		55.6	54.9021		125	88.49
174	63.3637		18.5	31.2723		62.5	68.9063
58	31.6418		6.2	-6.17071		31.3	30.1638
19.3	20.3104		2.1	7.25459		15.6	31.4571
6.4	20.1256					7.8	26.3456
2.1	5.65341					3.9	5.46865
Omicorn BA.5
Ab Concentration (ng/mL)	58G6			Ab Concentration (ng/mL)	55A8			Ab Concentration (ng/mL)	55A8+58G6 (1:1)			Ab Concentration (ng/mL)	55A8+58G6 (2:1)		Ab Concentration (ng/mL)	55A8+58G6 (4:1)
100000	8.9	1.2		100000	94.1	99.9		100000	99.2	99.9		10000	93.8		100000	96.7	99.9
50000	6.3	4.7		50000	99.9	95.6		50000	99.9	99.9		5000	77.7		50000	93.6	96.6
25000	15.5	-15.1		25000	91.3	95.2		25000	99.9	93.8		2500	55.7		25000	98.8	99.9
12500	14.5	-2.8		12500	98.7	72.3		12500	97.9	86.9		1250	43		12500	96.2	93.1
6250	12.2	-5.9		6250	85.7	64.3		6250	93.4	52		625	30.3		6250	88.4	70.8
3125	6.3	11		3125	83.5	72.7		3125	77.1	75.2		312.5	19.5		3125	78.8	81.9
1042	9.8	-9.3		1042	49.8	64.3		1042	46.2	50.7		156.3	-3.6		1042	55.2	50.2
347.2	20.7	0.9		347.2	20.5	52		347.2	30.6	6.3		78.1	-1		347.2	38.7	5.8
115.7	9	2.9		115.7	14.5	12.8		115.7	15.4	15.5		39.1	-4.2		115.7	6.4	-7.2
38.58	7.8	3.2		38.58	28	4.8		38.58	15.2	12.2		19.5	-17.5		38.58	14.5	36.5

## Sheet: Figure 1B
Authentic SARS-CoV-2
Ab Concentration (ng/mL)	58G6		Ab Concentration (ng/mL)	55A8		Ab Concentration (ng/mL)	55A8+58G6		Ab Concentration (ng/mL)	S309		Ab Concentration (ng/mL)	LYCOV-1404
2777.78	100		5750	100		5750	100		2000	96.9697		2000	100
925.926	100		1916.67	100		1916.67	100		400	93.9394		400	89.7959
308.642	100		638.889	100		638.889	100		80	25.2525		80	58.1633
102.881	100		212.963	97.3684		212.963	100		16	-1.0101		16	32.6531
34.2936	100		70.9877	84.2105		70.9877	100		3.2	0		3.2	14.2857
11.4312	90.4762		23.6625	84.2105		23.6625	84.2105		0.64	-3.0303		0.64	7.14286
3.8104	65.0794		7.88751	47.3684		7.88751	76.2		0.128	-2.0202		0.128	-1.02041
1.27013	50.7936		2.62917	55.2632		2.62917	68.54		0.0256	0		0.0256	-2.04082
0.423377	25.3968		0.876391	42.1053		0.876391	47.9
0.141126	1.5873		0.292131	16.0714		0.292131	21.4286
0.047042	-3.1746		0.097377	1.78571		0.097377	1.78571
Authentic Delta
Ab Concentration (ng/mL)	58G6		Ab Concentration (ng/mL)	55A8		Ab Concentration (ng/mL)	55A8+58G6		Ab Concentration (ng/mL)	S309		Ab Concentration (ng/mL)	LYCOV-1404
5750	89.7727		8333.33	100		5750	100		10000	94.2623		10000	100
1916.67	89.7727		2777.78	100		1916.67	100		2000	94.6721		2000	100
638.889	85.2273		925.926	100		638.889	100		400	88.5246		400	89.3443
212.963	69.3182		308.642	100		212.963	100		80	52.459		80	55.7377
70.9877	48.8636		102.881	100		70.9877	96.5909		16	27.459		16	28.2787
23.6625	42.0455		34.2936	100		23.6625	64.7727		3.2	17.2131		3.2	9.42623
7.88751	40.2299		11.4312	93.1034		7.88751	55.78		0.64	11.8852		0.64	3.27869
2.62917	35.2273		3.8104	58.6207		2.62917	47.5		0.128	3.68852		0.128	1.22951
0.876391	21.5909		1.27013	47.1264		0.876391	31.1		0.0256	1.22951		0.0256	0
0.292131	21.5909		0.423377	21.8391		0.292131	6.7
0.097377	4.54545		0.141126	1.14942		0.097377	2.1
			0.047042	0
Authentic Omicorn BA.1
Ab Concentration (ng/mL)	58G6		Ab Concentration (ng/mL)	55A8		Ab Concentration (ng/mL)	55A8+58G6		Ab Concentration (ng/mL)	S309		Ab Concentration (ng/mL)	LYCOV-1404
5750	100		25000	100		5750	100		50000	98.3333		50000	100
1916.67	100		8333.33	100		1916.67	100		10000	96.6667		10000	100
638.889	100		2777.78	100		638.889	100		2000	90		2000	100
212.963	100		925.926	100		212.963	100		400	61.6667		400	96.7213
70.9877	100		308.642	76.9231		70.9877	100		80	30		80	86.8852
23.6625	73.3333		102.881	69.2308		23.6625	80		16	18.3333		16	37.7049
7.88751	50		34.2936	30.7692		7.88751	69.5		3.2	8.33333		3.2	27.8688
2.62917	17.9487		11.4312	10.2564		2.62917	55.7		0.64	1.66667		0.64	3.27869
0.876391	10.2564		3.8104	5.12821		0.876391	20.6		0.128	0		0.128	1.63934
0.292131	7.69231		1.27013	2.5641		0.292131	16.4		0.0256	-1.66667		0.0256	0
0.097377	0		0.423377	2.5641		0.097377	-2.5641		0.00512	1.66667		0.00512	-1.63934
			0.141126	0
			0.047042	0

## Sheet: Figure 3B
	Buffer					58G6 (1500 μg)					55A8 (1500 μg)					55A8 (300 μg) + 58G6 (1000 μg)
Nasal turbinate	8.523	8.70606	8.37386		Nasal turbinate	5.4183	2.41566	0.963522		Nasal turbinate	4.60131	3.7919	3.19273		Nasal turbinate	1.75265	1.30103	1.30103
Trachea	6.5092	7.47422	6.37658		Trachea	4.81823	1.30103	1.93298		Trachea	4.02531	2.31597	1.30103		Trachea	1.30103	1.30103	1.30103
Left lung	7.10037	7.79239	6.29447		Left lung	2.63749	2.8055	2.26174		Left lung	2.82086	2.51983	3.83123		Left lung	1.30103	1.30103	1.62941
Right lung	8.10721	8.08636	6.44405		Right lung	2.01284	1.30103	1.30103		Right lung	2.68124	2.82478	3.01284		Right lung	1.06819	1.30103	1.30103
	Average	Variance	SEM			Average	Variance	SEM			Average	Variance	SEM			Average	Variance	SEM
Nasal turbinate	8.53431	0.135856	0.0784367		Nasal turbinate	2.9325	1.85501	1.07099		Nasal turbinate	3.86198	0.577179	0.333234		Nasal turbinate	1.45157	0.212898	0.122916
Trachea	6.78667	0.489177	0.282427		Trachea	2.68408	1.53096	0.883903		Trachea	2.54744	1.12416	0.649034		Trachea	1.30103	0	0
Left lung	7.06241	0.612115	0.353405		Left lung	2.56824	0.227327	0.131247		Left lung	3.05731	0.560877	0.323822		Left lung	1.41049	0.1548	0.0893737
Right lung	7.54587	0.779156	0.449846		Right lung	1.5383	0.335549	0.193729		Right lung	2.83962	0.13578	0.0783924		Right lung	1.22342	0.109764	0.0633721

## Sheet: Figure 3C
	Buffer					58G6 (1500 μg)					55A8 (1500 μg)					55A8 (300 μg) + 58G6 (1000 μg)
Nasal turbinate	4.74819	6.16435	5.51587		Nasal turbinate	3.60206	1.30103	1.30103		Nasal turbinate	1.30103	1.30103	1.30103		Nasal turbinate	1.30103	1.30103	1.30103
Trachea	3.50515	3.88081	3.07918		Trachea	2.90309	1.30103	1.30103		Trachea	1.30103	1.30103	1.30103		Trachea	1.30103	1.30103	1.30103
Left lung	5.32634	5.65897	5.04922		Left lung	1.30103	1.30103	1.30103		Left lung	1.30103	1.30103	1.30103		Left lung	1.30103	1.30103	1.30103
Right lung	5.74819	5.89872	4.38021		Right lung	1.30103	1.30103	1.30103		Right lung	1.30103	1.30103	1.30103		Right lung	1.30103	1.30103	1.30103
	Average	Variance	SEM			Average	Variance	SEM			Average	Variance	SEM			Average	Variance	SEM
Nasal turbinate	5.47614	0.578829	0.334187		Nasal turbinate	2.06804	1.08472	0.626261		Nasal turbinate	1.30103	0	0		Nasal turbinate	1.30103	0	0
Trachea	3.48838	0.32748	0.189071		Trachea	1.83505	0.755218	0.436026		Trachea	1.30103	0	0		Trachea	1.30103	0	0
Left lung	5.34484	0.249272	0.143917		Left lung	1.30103	0	0		Left lung	1.30103	0	0		Left lung	1.30103	0	0
Right lung	5.34237	0.683123	0.394401		Right lung	1.30103	0	0		Right lung	1.30103	0	0		Right lung	1.30103	0	0

## Sheet: Figure 3E
	Buffer								55A8 (250 μg) + 58G6 (250 μg)								55A8 (100 μg) + 58G6 (100 μg)								55A8 (50 μg) + 58G6 (50 μg)								55A8 (25 μg) + 58G6 (25 μg)
Nasal turbinate	7.72633	7.11724	7.64592	7.33268	7.53392	7.212		Nasal turbinate	5.20022	6.42948	7.07824	7.11689	4.68901	7.71166		Nasal turbinate	7.96824	7.36483	7.52069	7.55024	6.97298	7.44475		Nasal turbinate	7.83439	7.4755	7.49606	5.48688	7.20384	7.91771		Nasal turbinate	7.17351	6.5148	7.50422	7.28346	7.03302	7.78085
Trachea	7.91853	6.52189	6.34053	7.21175	7.22304	7.14212		Trachea	3.23179	4.42335	3.49167	4.36996	1.81696	1.3488		Trachea	4.72471	4.10722	5.39548	3.47956	1.3488	2.95274		Trachea	6.04702	5.09683	4.98301	3.50871	2.38367	5.30061		Trachea	6.1247	4.35905	4.54347	3.47962	1.3488	2.55646
Left lung	7.93572	7.44586	7.87262	9.02175	7.19217	8.29391		Left lung	3.21702	2.82764	1.7294	1.3488	2.15081	1.3488		Left lung	3.25886	4.46061	2.63164	3.04113	2.26977	2.31654		Left lung	5.24939	1.83204	5.25098	5.04361	2.43852	3.13684		Left lung	3.34443	2.30446	3.62587	3.04338	2.94034	2.83686
Right lung	7.74938	8.51903	4.652	7.70843	7.0707	7.49055		Right lung	2.9	2.94491	2.31291	1.3488	1.8682	2.09323		Right lung	2.69913	3.17295	3.44038	2.75107	1.7619	2.68572		Right lung	6.32173	3.86354	3.57893	3.21171	2.67164	2.17896		Right lung	2.7063	1.3488	3.55246	1.61367	2.60843	2.98519
	Average	Variance	SEM						Average	Variance	SEM						Average	Variance	SEM						Average	Variance	SEM						Average	Variance	SEM
Nasal turbinate	7.42801	0.223616	0.0912909					Nasal turbinate	6.37092	1.08452	0.442755					Nasal turbinate	7.47029	0.29325	0.119719					Nasal turbinate	7.23573	0.817337	0.333677					Nasal turbinate	7.21498	0.394473	0.161043
Trachea	7.05964	0.5165	0.21086					Trachea	3.11375	1.17236	0.478614					Trachea	3.66808	1.30509	0.5328					Trachea	4.55331	1.22938	0.501892					Trachea	3.73535	1.52216	0.62142
Left lung	7.96034	0.59174	0.241577					Left lung	2.10374	0.712466	0.290863					Left lung	2.99642	0.745884	0.304506					Left lung	3.82523	1.4092	0.575303					Left lung	3.01589	0.413253	0.16871
Right lung	7.19835	1.21748	0.497035					Right lung	2.24468	0.561501	0.229232					Right lung	2.75186	0.522581	0.213343					Right lung	3.63775	1.32295	0.540091					Right lung	2.46914	0.764037	0.311917

## Sheet: Figure 3F
	Buffer								55A8 (250 μg) + 58G6 (250 μg)								55A8 (100 μg) + 58G6 (100 μg)								55A8 (50 μg) + 58G6 (50 μg)								55A8 (25 μg) + 58G6 (25 μg)
Nasal turbinate	3.52951	3.50515	3.52743	3.02803	4.42597	3.69224		Nasal turbinate	1.30103	1.30103	3.83942	4.90309	1.30103	3.65321		Nasal turbinate	6.25964	4.66573	5.06582	6.07918	3.99584	4.18184		Nasal turbinate	1.30103	3.8451	5.07058	3.39121	3.9514	6.04442		Nasal turbinate	3.82391	4.727	4.98227	3.55786	5.84239	5.42597
Trachea	6.47129	4.41497	4.35025	4.60206	4.85733	5.04922		Trachea	1.30103	1.30103	1.30103	1.30103	1.30103	1.30103		Trachea	1.30103	1.30103	1.30103	1.30103	1.30103	1.30103		Trachea	4.18833	1.30103	1.30103	1.30103	1.30103	1.30103		Trachea	1.30103	1.30103	1.30103	1.30103	1.30103	1.30103
Left lung	6.61278	5.5563	6.38021	7.88081	4.77815	6.24551		Left lung	1.30103	1.30103	1.30103	1.30103	1.30103	1.30103		Left lung	1.30103	1.30103	1.30103	1.30103	1.30103	1.30103		Left lung	3.75696	1.30103	1.30103	1.30103	1.30103	1.30103		Left lung	1.30103	1.30103	1.30103	1.30103	1.30103	1.30103
Right lung	6.14613	7.04922	6.43457	6.56585	5.66652	5.63548		Right lung	1.30103	1.30103	1.30103	1.30103	1.30103	1.30103		Right lung	1.30103	1.30103	1.30103	1.30103	1.30103	1.30103		Right lung	4.40369	1.30103	1.30103	1.30103	1.30103	1.30103		Right lung	1.30103	1.30103	1.30103	1.30103	1.30103	1.30103
	Average	Variance	SEM						Average	Variance	SEM						Average	Variance	SEM						Average	Variance	SEM						Average	Variance	SEM
Nasal turbinate	3.61805	0.415363	0.169571					Nasal turbinate	2.71647	1.468	0.59931					Nasal turbinate	5.04134	0.869371	0.354919					Nasal turbinate	3.93396	1.47089	0.600487					Nasal turbinate	4.72657	0.814482	0.332511
Trachea	4.95752	0.71873	0.29342					Trachea	1.30103	0	0					Trachea	1.30103	0	0					Trachea	1.78225	1.07603	0.439288					Trachea	1.30103	0	0
Left lung	6.2423	0.953532	0.389278					Left lung	1.30103	0	0					Left lung	1.30103	0	0					Left lung	1.71035	0.915272	0.373658					Left lung	1.30103	0	0
Right lung	6.24963	0.500241	0.204222					Right lung	1.30103	0	0					Right lung	1.30103	0	0					Right lung	1.81814	1.15629	0.472055					Right lung	1.30103	0	0

## Sheet: Figure 3H
	Buffer						55A8 (1000 μg)						55A8 (500 μg) + 58G6 (500 μg)
Nasal turbinate	8.4216	8.5172	8.35411	8.95424		Nasal turbinate	8.27184	7.82282	7.37291	7.36922		Nasal turbinate	7.44091	8.14613	8.21484	7.48855
Trachea	4.84385	5.72754	6.00432	5.4624		Trachea	4.21748	4.60097	4.87737	5.18184		Trachea	4.45332	5.42488	3.73957	5.19866
Left lung	6.67486	7.79449	7.3962	7.18752		Left lung	6.72917	5.03743	3.92788	1.65706		Left lung	7.3483	3.96426	5.72917	6.45939
Right lung	7.37107	6.80753	7.82737	7.23553		Right lung	5.65418	6.26482	4.10721	2.65031		Right lung	5.3962	7.82801	4.44716	4.8921
	Average	Variance	SEM				Average	Variance	SEM				Average	Variance	SEM
Nasal turbinate	8.56179	0.233876	0.116938			Nasal turbinate	7.7092	0.373549	0.186774			Nasal turbinate	7.82261	0.359097	0.179548
Trachea	5.50953	0.429445	0.214722			Trachea	4.71942	0.35523	0.177615			Trachea	4.70411	0.66282	0.33141
Left lung	7.26327	0.403679	0.201839			Left lung	4.33788	1.84137	0.920683			Left lung	5.87528	1.24342	0.621708
Right lung	7.31038	0.363805	0.181903			Right lung	4.66913	1.40605	0.703026			Right lung	5.64087	1.30663	0.653313

## Sheet: Figure 3I
	Buffer						55A8 (1000 μg)						55A8 (500 μg) + 58G6 (500 μg)
Nasal turbinate	2.60206	3.5563	3.53148	4.17026		Nasal turbinate	3	2.90309	1.30103	2.30103		Nasal turbinate	1.30103	1.30103	4.13354	2.30103
Trachea	2.30103	2.90309	2.30103	2.77815		Trachea	1.30103	2.60206	1.30103	1.30103		Trachea	1.30103	1.30103	1.30103	1.30103
Left lung	5.34242	5.25527	5.86923	1.30103		Left lung	1.30103	1.30103	1.30103	1.30103		Left lung	1.30103	1.30103	2.30103	4.5682
Right lung	5.41497	4.77815	5.53148	5.47712		Right lung	1.30103	1.30103	1.30103	1.30103		Right lung	1.30103	4.76343	1.30103	1.30103
	Average	Variance	SEM				Average	Variance	SEM				Average	Variance	SEM
Nasal turbinate	3.46503	0.560093	0.280046			Nasal turbinate	2.37629	0.676088	0.338044			Nasal turbinate	2.25916	1.15662	0.57831
Trachea	2.57083	0.273387	0.136694			Trachea	1.62629	0.563363	0.281681			Trachea	1.30103	0	0
Left lung	4.44199	1.82858	0.914291			Left lung	1.30103	0	0			Left lung	2.36782	1.33437	0.667187
Right lung	5.30043	0.304343	0.152172			Right lung	1.30103	0	0			Right lung	2.16663	1.49926	0.749631

## Sheet: Figure 5A
Subject ID	Baseline			Subject ID	D11st+0.25h L			Subject ID	D11st+1h L			Subject ID	D11st+4h R			Subject ID	D11st+8h R			Subject ID	D2 L			Subject ID	D2 R			Subject ID	D4 L			Subject ID	D4 R
1a01	BQL	BQL		1a01	21627.9	237907		1a07	24415.8	268574		1a01	39660.5	436266		1a07	15401.8	169419		1a01	134.679	1481.47		1a01	95.008	1045.09		1a01	BQL	BQL		1a01	BQL	BQL
1a02	BQL	BQL		1a02	10.818	118.998		1a08	116901	1.28591e+06		1a02	3.436	37.796		1a08	183.859	2022.45		1a02	BQL	BQL		1a02	BQL	BQL		1a02	BQL	BQL		1a02	BQL	BQL
1a03	BQL	BQL		1a03	59484	654324		1a09	83040.3	913444		1a03	15516.4	170681		1a09	14497.4	159472		1a03	233.588	2569.47		1a03	65.444	719.884		1a03	10.999	120.989		1a03	16.228	178.508
1a04	BQL	BQL		1a04	49447.9	543927		1a10	58035.8	638394		1a04	20720	227920		1a10	22765.7	250422		1a04	1771.24	19483.7		1a04	6431.83	70750.1		1a04	258.571	2844.28		1a04	5073.39	55807.3
1a05	3.713	40.843		1a05	84865.3	933518		1a11	BQL	BQL		1a05	60733.1	668064		1a11	BQL	BQL		1a05	4817.18	52989		1a05	3063.45	33698		1a05	378.432	4162.75		1a05	45.215	497.365
1a06	2.309	25.399		1a06	57244.1	629685		1a12	42915.9	472075		1a06	9023.39	99257.3		1a12	18288	201168		1a06	6.537	71.907		1a06	BQL	BQL		1a06	BQL	BQL		1a06	BQL	BQL
1a07	BQL	BQL																		1a07	110.074	1210.81		1a07	204.785	2252.63		1a07	3.866	42.526		1a07	53.424	587.664
1a08	BQL	BQL																		1a08	7.02	77.22		1a08	9.504	104.544		1a08	9.21	101.31		1a08	2.658	29.238
1a09	4.597	50.567																		1a09	124.805	1372.86		1a09	173.849	1912.34		1a09	4.373	48.103		1a09	BQL	BQL
1a10	BQL	BQL																		1a10	2063.5	22698.5		1a10	5491.56	60407.2		1a10	36.863	405.493		1a10	98.019	1078.21
1a11	BQL	BQL																		1a11	BQL	BQL		1a11	BQL	BQL		1a11	BQL	BQL		1a11	BQL	BQL
1a12	BQL	BQL																		1a12	576.92	6346.12		1a12	74.609	820.699		1a12	405.815	4463.97		1a12	90.639	997.029
BQL: Below the Quantization Limit
Placebo: 1a02 and 1a11

## Sheet: Figure 5B
Subject ID	Baseline			Subject ID	D12nd-0.25h L			Subject ID	D12nd+1h L			Subject ID	D12nd+4h R			Subject ID	D12nd+8h R			Subject ID	D2 L			Subject ID	D2 R			Subject ID	D4 L			Subject ID	D4 R
1b01	BQL	BQL		1b01	9696.81	106665		1b07	78647.4	865122		1b01	34292	377212		1b07	972.048	10692.5		1b01	287.758	3165.34		1b01	245.432	2699.75		1b01	3.697	40.667		1b01	BQL	BQL
1b02	BQL	BQL		1b02	38672	425392		1b08	204805	2.25285e+06		1b02	15440.7	169848		1b08	11315.3	124468		1b02	719.844	7918.28		1b02	405.144	4456.58		1b02	353.856	3892.42		1b02	128.31	1411.41
1b03	BQL	BQL		1b03	BQL	BQL		1b09	290939	3.20033e+06		1b03	BQL	BQL		1b09	166498	1.83148e+06		1b03	BQL	BQL		1b03	3.761	41.371		1b03	BQL	BQL		1b03	BQL	BQL
1b04	BQL	BQL		1b04	19327.9	212607		1b10	4.107	45.177		1b04	2096.21	23058.4		1b10	BQL	BQL		1b04	263.498	2898.48		1b04	91.196	1003.16		1b04	BQL	BQL		1b04	BQL	BQL
1b05	BQL	BQL		1b05	10519.8	115718		1b11	119485	1.31434e+06		1b05	27601.1	303612		1b11	14742.4	162166		1b05	2860.7	31467.7		1b05	2339.29	25732.1		1b05	137.344	1510.78		1b05	7.199	79.189
1b06	BQL	BQL		1b06	66822.8	735051		1b12	55233.9	607573		1b06	69684.4	766528		1b12	7182.22	79004.4		1b06	7013.92	77153.1		1b06	1454.38	15998.2		1b06	22.024	242.264		1b06	13.789	151.679
1b07	BQL	BQL																		1b07	BQL	BQL		1b07	13.044	143.484		1b07	BQL	BQL		1b07	BQL	BQL
1b08	23.117	254.287																		1b08	118.349	1301.84		1b08	69.694	766.634		1b08	9.725	106.975		1b08	15.61	171.71
1b09	BQL	BQL																		1b09	135.204	1487.24		1b09	451.414	4965.55		1b09	2.238	24.618		1b09	46.52	511.72
1b10	BQL	BQL																		1b10	BQL	BQL		1b10	BQL	BQL		1b10	BQL	BQL		1b10	BQL	BQL
1b11	BQL	BQL																		1b11	132.768	1460.45		1b11	47.634	523.974		1b11	4.073	44.803		1b11	13.705	150.755
1b12	BQL	BQL																		1b12	10.665	117.315		1b12	131.713	1448.84		1b12	BQL	BQL		1b12	3.5	38.5
BQL: Below the Quantization Limit
Placebo: 1b03 and 1b10

[truncated: 15 more sheets: Figure 5C, Figure 5D, Figure 6A, Figure 6B, Figure 6C, Figure 7, Supplemental Figure 1A, Supplemental Figure 1B, Supplemental Figure 1C, Supplemental Figure 2A, Supplemental Figure 2B, Supplemental Figure 4A, Supplemental Figure 4B, Supplemental Figure 7 A, Supplemental Figure 7 B]
